# Supplementary material for: The Application of Reference Dose Prediction Model to Human Health Water Quality Criteria and Risk Assessment
Source: Toxics. 2023 Mar 28;11(4):318. doi: 10.3390/toxics11040318 (PMC10146768; doi:10.3390/toxics11040318)
Supplement: Supplementary file 1 [file toxics-11-00318-s001.zip]

Archive with 1 entries (1 files):
- toxics-2178581-supplementary.pdf
